# Supplementary material for: Effect of TRPV4 Antagonist GSK2798745 on Chlorine Gas-Induced Acute Lung Injury in a Swine Model
Source: Int J Mol Sci. 2024 Apr 2;25(7):3949. doi: 10.3390/ijms25073949 (PMC11011849; doi:10.3390/ijms25073949)
Supplement: Supplementary file 1 [file ijms-25-03949-s001.zip]

Archive with 1 entries (1 files):
- ijms-2841001-supplementary.pdf
